# Supplementary material for: Developing Penicillium digitatum Management Strategies on Post-Harvest Citrus Fruits with Metabolic Components and Colonization of Bacillus subtilis L1-21
Source: J Fungi (Basel). 2022 Jan 14;8(1):80. doi: 10.3390/jof8010080 (PMC8777893; doi:10.3390/jof8010080)
Supplement: Supplementary file 1 [file jof-08-00080-s001.zip]

Archive with 1 entries (1 files):
- jof-1544088-supplementary.pdf
